# Supplementary material for: Acute Respiratory Distress Syndrome and Time to Weaning Off the Invasive Mechanical Ventilator among Patients with COVID-19 Pneumonia
Source: J Clin Med. 2021 Jun 30;10(13):2935. doi: 10.3390/jcm10132935 (PMC8269065; doi:10.3390/jcm10132935)
Supplement: Supplementary file 1 [file jcm-10-02935-s001.zip]

Archive with 1 entries (1 files):
- jcm-1278590-supplementary.pdf
